# Supplementary material for: Effect of grazing on methane uptake from Eurasian steppe of China
Source: BMC Ecol. 2018 Mar 20;18:11. doi: 10.1186/s12898-018-0168-x (PMC5859401; doi:10.1186/s12898-018-0168-x)
Supplement: Supplementary file 2 — Additional file 2: Table S1. Summary of all experiments included in the meta-analysis in grassland of China. [file 12898_2018_168_MOESM2_ESM.xlsx]

## Sheet: Table S1
Table S1. Summary of all experiments included in the meta-analysis in grassland of China. Stars indicate which experiment provided that type of data. grassland type (desert; typical; meadow; alpine); facility (auto; static); MAT: mean annual temperature ; MAP: mean annual precipitation; SOC: soil organic carbon; SBD: soil bulk density; Shown below is only a base information. For those who are int…
ID	Reference	Country	Sampling Area	Latitude	Longtitude	Altitude(m)	Expeimental type	Grassland type	Soil type	MAT ( ºC)	MAP (mm)	SOC	SBD	CH4 flux	Grazing intensity	Measurement time	Stocking Rate (sheep/ ha)
1	Chen et al.2010	China	Xilinhaote Inner Mongolia	43°38ʹ	116°42ʹ		field	Typical	Calcic chernozem	0.7	330		*	*	HG	Total year	4-5 sheep
2	Chen et al.2011	China	Xilinhaote Inner Mongolia	43°38ʹ	116°42ʹ		field	Typical		0.7	330		*	*	LG, MG, HG	Total year	0.51-2.34 sheep
3	Tang et al. 2013	China	Inner Mongolia	41º47ʹ17"	111º53ʹ 46"	1450	field	Desert	Kastanozem	0.7	280	*	*	*	LG, MG, HG	Growing season	description (The percentage of forage utilization in HG, MG and LG was 65-70%, 40-44% and 24-30% , respectively.)
3	Tang et al. 2013	China		43º11ʹ-43º27ʹ	116º22ʹ -117º00ʹ	1000	field	Typical	Kastanozem	0.7	330	*	*	*	LG, MG, HG	Growing season	description(The percentage of forage utilization in HG, MG and LG was 65-70%, 40-44% and 24-30% , respectively.)
3	Tang et al. 2013	China		43º57ʹ-45º23ʹ	116º22ʹ - 119º51ʹ	1000	field	Meadow	kastanozems	1.2	370	*	*	*	LG, MG, HG	Growing season	description(The percentage of forage utilization in HG, MG and LG was 65-70%, 40-44% and 24-30% , respectively.)
4	Wang et al. 2012	China	Siziwang	41º47ʹ17"	111º53ʹ 46"	1450	field	Desert	Kastanozem	2.8	280		*	*	LG, MG, HG	Spring thaw period	0.75-2.25
5	Liu et al. 2007	China	Inner Mongolia	43°33ʹ	116°40ʹ	1268	field	Typical	Calcic chernozem	0.7	335		*	*	HG	Growing season	2.05
6	Du et al. 1997	China	Inner Mongolia	43°26ʹ-44°08ʹ	116°04ʹ-117°05ʹ		field	Typical	Kastanozem	-0.4	350			*	LG, MG, HG	Growing season	1.33-6.67
7	Wang et al. 2000	China	Inner Mongolia	43°26ʹ-44°39ʹ	115°32ʹ-117°12ʹ		field	Typical		1	330			*	LG, MG, HG	Total year	1.33-6.67
8	Qi et al. 2005	China	Inner Mongolia	43°32ʹ	116°40ʹ	1200	field	Typical	Kastanozem	1	330	*	*	*	HG	Total year	15 sheep/ ha
9	Wang et al. 2001	China	Inner Mongolia	43°32ʹ	116°40ʹ	1200	field	Typical	Kastanozem	1	300			*	LG, MG, HG	June to Dec.	1.33-6.67
10	Wan et al. 2010	China	Xizang Naqu	32°10ʹ	91°28ʹ	4620	field	Alpine		-2.8	411.6			*	LG, MG, HG	Growing season	1.2-3
11	He et al. 2014	China	Xinjiang	42°54ʹ	83°43ʹ	2470	field	Alpine	subalpine steppe soil	-4.8	265.7			*	HG	Growing season	description (Free grazing vs Enclusion)
12	Wang et al. 2002	China	Inner Mongolia	43°26ʹ-44°39ʹ	115°32ʹ-117°12ʹ		field	Typical	Kastanozem	2	350			*	HG	Total year	description
13	Dong et al. 2000	China	Inner Mongolia	43°22ʹ-44°08ʹ	116°04ʹ-117°05ʹ	1400	field	Typical	Kastanozem	-0.4	330	*		*	HG	Growing season	description
14	Wang et al. 2003	China	Inner Mongolia	43°26ʹ-44°39ʹ	115°32ʹ-117°12ʹ		field	Typical	Kastanozem	2	350			*	HG	Total year	description
15	Li et al. 2007	China	Xizang	32°39ʹ	91°63ʹ	4647	field	Alpine		-2.8	350	*		*	HG	May to Dec.	description (The cover in HG and UG was 86% and 65% , respectively.)
16	Wang et al. 2003	China	Inner Mongolia	43°26ʹ-44°39ʹ	115°32ʹ-117°12ʹ		field	Typical	Kastanozem	2	350			*	HG	Growing season	description (cover 25%)
17	Zhou et al. 2011	China	Inner Mongolia	41º47ʹ17"	111º53ʹ 46"	1450	field	Desert	Kastanozem	2.8	280	*		*	LG, MG, HG	Growing season	0.75-2.25
18	Wei et al. 2012	China	Tibetan Plateau	30º46ʹ44"	90º59ʹ31"	4730	field	Alpine		-0.6	580	*	*	*	HG	Growing season	description (Free grazing)
19	Wolf et al.2011	China	Inner Mongolia	43°38ʹ	116°42ʹ	1270	field	Typical	Calcic Chernozem	0.7	335		*	*	HG	Total year	2.25
20	Zhou et al. 2010	China	Inner Mongolia	43°38ʹ	116°42ʹ	1200	field	Typical	Calcic Chernozem	-1	335			*	HG	Growing season	2.0 sheep/ha
21	Holst et al. 2008	China	Inner Mongolia	43°38ʹ	116°42ʹ	1267	field	Typical	Calcic Chernozem	0.7	335	*	*	*	HG	Spring thaw period	2.25
22	Wang et al. 2005	China	Inner Mongolia	43°26ʹ-44°39ʹ	115°32ʹ-117°12ʹ		field	Typical	Kastanozem	1	350	*		*	MG	Total year	description (moderately grazed )
23	Wang et al. 2014	China	Inner Mongolia	47º36ʹ	115º31ʹ	610	field	Typical		1	350			*	LG, MG, HG	Growing season	description (forage utilization in HG, MG and LG was 65-70%, 40-44% and 24-30% , respectively.)
23	Wang et al. 2014	China	Sichuan	33º56ʹ	102º35ʹ	3600	field	Alpine		2	753			*	LG, MG, HG	Growing season	description(forage utilization in HG, MG and LG was 65-70%, 40-44% and 24-30% , respectively.)
23	Wang et al. 2014	China	Xinjiang	46º01ʹ	87º53ʹ	1400	field	Desert		6	110			*	LG, MG, HG	Growing season	description(forage utilization in HG, MG and LG was 65-70%, 40-44% and 24-30% , respectively.)
24	Wang et al. 2015		Hebei	41.7333	115.667	1380	field	Typical		1.4	450			*	HG	Growing season	9.3 sheep ha-1
25	Schoenbach. et al. 2012		Inner Mongolia	43.6333	116.7	1200	field	Typical		0.7	335			*	LG, MG, HG	Total year	0.54-1.91sheep/ha/year
26	Rong et al. 2015		Hebei	41.7667	115.683	1380	field	Typical		1	400			*	MG	Total year	1.43 sheep units/ha/year
27	Lin et al. 2015		Xizang	37.6167	101.2	3250	field	Alpine		-1.7	580			*	MG	nongrowing season	description (The annual forage utilization rates during the growing seasons were 32–60.8% for the grazing treatments , roughly corresponding to a moderate stocking rate )
																	yaks, sheep, and goats
